# Supplementary material for: Reinforcement learning establishes a minimal metacognitive process to monitor and control motor learning performance
Source: Nat Commun. 2023 Jul 8;14:3988. doi: 10.1038/s41467-023-39536-9 (PMC10329706; doi:10.1038/s41467-023-39536-9)
Supplement: Supplementary file 4 — Source Data [file 41467_2023_39536_MOESM4_ESM.xlsx]

## Sheet: 2a
plot	data	cond	blk	cycle_tri	mean	SE
line	group	Lrn	1	10	0.420724	0.205376
line	group	NLrn	1	10	0.898685	0.176324
line	group	Lrn	1	11	0.252106	0.229052
line	group	NLrn	1	11	0.238166	0.302412
line	group	Lrn	1	12	2.00086	0.333085
line	group	NLrn	1	12	1.89584	0.310511
line	group	Lrn	1	13	0.877319	0.386644
line	group	NLrn	1	13	0.966517	0.309948
line	group	Lrn	1	14	2.94613	0.3416
line	group	NLrn	1	14	3.11911	0.331778
line	group	Lrn	1	15	1.67119	0.31297
line	group	NLrn	1	15	1.48077	0.245404
line	group	Lrn	1	16	2.02617	0.301665
line	group	NLrn	1	16	1.35815	0.313083
line	group	Lrn	1	17	1.51637	0.319385
line	group	NLrn	1	17	1.21539	0.316794
line	group	Lrn	1	18	2.52796	0.306077
line	group	NLrn	1	18	2.2767	0.344026
line	group	Lrn	1	19	1.96504	0.353833
line	group	NLrn	1	19	1.52715	0.38677
line	group	Lrn	1	20	3.25966	0.327005
line	group	NLrn	1	20	2.9632	0.356869
line	group	Lrn	4	10	0.845105	0.29562
line	group	NLrn	4	10	0.553304	0.278161
line	group	Lrn	4	11	1.1548	0.349084
line	group	NLrn	4	11	0.511311	0.334477
line	group	Lrn	4	12	3.26952	0.45829
line	group	NLrn	4	12	1.83859	0.382477
line	group	Lrn	4	13	2.23513	0.365017
line	group	NLrn	4	13	0.840366	0.389426
line	group	Lrn	4	14	4.01343	0.433758
line	group	NLrn	4	14	2.15534	0.452072
line	group	Lrn	4	15	2.77954	0.40308
line	group	NLrn	4	15	1.59026	0.321178
line	group	Lrn	4	16	3.46679	0.625054
line	group	NLrn	4	16	0.714908	0.421533
line	group	Lrn	4	17	2.50073	0.336873
line	group	NLrn	4	17	1.57117	0.375449
line	group	Lrn	4	18	3.89993	0.514541
line	group	NLrn	4	18	1.3942	0.516241
line	group	Lrn	4	19	3.75004	0.370073
line	group	NLrn	4	19	1.42874	0.316039
line	group	Lrn	4	20	4.56617	0.577421
line	group	NLrn	4	20	2.03925	0.409466

## Sheet: 2b
plot	data	cond	blk	mean	SE
line	group initial	Lrn	1	2.00086	0.333085
line	group initial	Lrn	2	2.61967	0.31815
line	group initial	Lrn	3	2.09577	0.297649
line	group initial	Lrn	4	3.26952	0.45829
line	group initial	NLrn	1	1.89584	0.310511
line	group initial	NLrn	2	2.3316	0.471658
line	group initial	NLrn	3	1.42748	0.384935
line	group initial	NLrn	4	1.83859	0.382477
line	group accummulated	Lrn	1	3.25966	0.327005
line	group accummulated	Lrn	2	3.78174	0.342079
line	group accummulated	Lrn	3	3.76813	0.384501
line	group accummulated	Lrn	4	4.56617	0.577421
line	group accummulated	NLrn	1	2.9632	0.356869
line	group accummulated	NLrn	2	2.94405	0.372497
line	group accummulated	NLrn	3	1.74428	0.490558
line	group accummulated	NLrn	4	2.03925	0.409466
bar	group initial	Lrn	NA	0.328208	0.123964
bar	group initial	NLrn	NA	-0.107587	0.130608
bar	group accummulated	Lrn	NA	0.390592	0.117988
bar	group accummulated	NLrn	NA	-0.397161	0.116598

## Sheet: 2c
plot	data	cond	blk	mean	SE
line	group	Lrn	1	-3.15	0.211379
line	group	Lrn	2	-2.77667	0.248282
line	group	Lrn	3	-2.61167	0.299154
line	group	Lrn	4	-2.32	0.282039
line	group	NLrn	1	-2.46333	0.217521
line	group	NLrn	2	-2.265	0.22519
line	group	NLrn	3	-1.72167	0.241925
line	group	NLrn	4	-1.895	0.250803
bar	group	Lrn	NA	0.2655	0.0333962
bar	group	NLrn	NA	0.224833	0.0319027

## Sheet: 2d
plot	data	cond	blk	prb_tri	rot	mean	SE
line	group	Lrn	1	5	0	0.957064	0.385744
line	group	Lrn	1	6	7	0.674948	0.339755
line	group	Lrn	1	7	7	2.79677	0.467366
line	group	Lrn	1	8	7	5.40794	0.446285
line	group	Lrn	1	9	7	4.73187	0.488367
line	group	Lrn	1	10	7	5.66088	0.474818
line	group	Lrn	1	11	7	6.10058	0.242376
line	group	Lrn	1	12	7	5.92755	0.521942
line	group	Lrn	1	13	7	6.08879	0.340274
line	group	Lrn	1	14	7	5.09793	0.356463
line	group	Lrn	1	15	7	6.87211	0.436017
line	group	Lrn	1	16	0	6.3178	0.474037
line	group	Lrn	1	17	0	6.58072	0.50271
line	group	Lrn	1	18	0	6.01811	0.577404
line	group	Lrn	1	19	0	5.57575	0.571675
line	group	Lrn	1	20	0	6.68396	0.636877
line	group	Lrn	1	21	0	6.62973	0.698173
line	group	Lrn	1	22	0	5.70778	0.63411
line	group	Lrn	1	23	0	4.8556	0.580719
line	group	Lrn	1	24	0	5.36282	0.781397
line	group	Lrn	1	25	0	6.32793	0.774026
line	group	Lrn	1	26	0	6.24047	0.696859
line	group	Lrn	1	27	0	5.93066	0.704263
line	group	Lrn	1	28	0	5.11889	0.69014
line	group	Lrn	1	29	0	5.34612	0.501407
line	group	Lrn	1	30	0	6.30638	0.664446
line	group	Lrn	4	5	0	1.19971	0.471132
line	group	Lrn	4	6	7	0.52679	0.393303
line	group	Lrn	4	7	7	4.96695	0.538183
line	group	Lrn	4	8	7	5.38693	0.440116
line	group	Lrn	4	9	7	5.00903	0.506528
line	group	Lrn	4	10	7	6.35487	0.510035
line	group	Lrn	4	11	7	5.69812	0.537707
line	group	Lrn	4	12	7	6.17461	0.401896
line	group	Lrn	4	13	7	5.03675	0.472256
line	group	Lrn	4	14	7	5.50226	0.597782
line	group	Lrn	4	15	7	6.58852	0.473353
line	group	Lrn	4	16	0	6.16976	0.651915
line	group	Lrn	4	17	0	6.70537	0.46016
line	group	Lrn	4	18	0	6.3159	0.562884
line	group	Lrn	4	19	0	7.11251	0.66238
line	group	Lrn	4	20	0	6.86061	0.857483
line	group	Lrn	4	21	0	6.91654	0.922868
line	group	Lrn	4	22	0	5.74381	0.870705
line	group	Lrn	4	23	0	6.14282	0.792756
line	group	Lrn	4	24	0	4.84107	0.882623
line	group	Lrn	4	25	0	6.22553	0.904354
line	group	Lrn	4	26	0	5.59215	0.841274
line	group	Lrn	4	27	0	5.84967	0.797941
line	group	Lrn	4	28	0	4.9008	0.700934
line	group	Lrn	4	29	0	5.21092	0.893479
line	group	Lrn	4	30	0	7.37951	0.990463
line	group	NLrn	1	5	0	0.778446	0.444493
line	group	NLrn	1	6	7	0.645438	0.42282
line	group	NLrn	1	7	7	2.70066	0.465457
line	group	NLrn	1	8	7	4.90358	0.37227
line	group	NLrn	1	9	7	4.37176	0.447541
line	group	NLrn	1	10	7	6.31822	0.397147
line	group	NLrn	1	11	7	5.96276	0.424006
line	group	NLrn	1	12	7	5.63996	0.365814
line	group	NLrn	1	13	7	5.8638	0.539348
line	group	NLrn	1	14	7	4.43171	0.375581
line	group	NLrn	1	15	7	6.94892	0.372888
line	group	NLrn	1	16	0	5.82961	0.29916
line	group	NLrn	1	17	0	6.72232	0.49563
line	group	NLrn	1	18	0	7.02502	0.529074
line	group	NLrn	1	19	0	5.84166	0.565919
line	group	NLrn	1	20	0	5.92092	0.605168
line	group	NLrn	1	21	0	6.00177	0.511724
line	group	NLrn	1	22	0	4.98768	0.727723
line	group	NLrn	1	23	0	5.14519	0.646401
line	group	NLrn	1	24	0	5.76379	0.870414
line	group	NLrn	1	25	0	5.91606	0.852467
line	group	NLrn	1	26	0	6.86033	0.708667
line	group	NLrn	1	27	0	6.99547	0.720017
line	group	NLrn	1	28	0	6.14347	0.782692
line	group	NLrn	1	29	0	5.57579	0.747823
line	group	NLrn	1	30	0	6.02998	0.756521
line	group	NLrn	4	5	0	0.725485	0.42303
line	group	NLrn	4	6	7	0.572606	0.542674
line	group	NLrn	4	7	7	2.57209	0.454584
line	group	NLrn	4	8	7	4.51317	0.491399
line	group	NLrn	4	9	7	5.32752	0.887025
line	group	NLrn	4	10	7	5.57161	0.822124
line	group	NLrn	4	11	7	4.61828	0.501095
line	group	NLrn	4	12	7	5.08227	0.52309
line	group	NLrn	4	13	7	4.94848	0.536736
line	group	NLrn	4	14	7	4.37776	0.752202
line	group	NLrn	4	15	7	6.3684	0.697797
line	group	NLrn	4	16	0	5.01272	0.570185
line	group	NLrn	4	17	0	5.2553	0.627291
line	group	NLrn	4	18	0	5.30246	0.669122
line	group	NLrn	4	19	0	4.92087	0.752947
line	group	NLrn	4	20	0	5.3475	0.585896
line	group	NLrn	4	21	0	5.01301	0.585976
line	group	NLrn	4	22	0	4.38863	0.573385
line	group	NLrn	4	23	0	3.47985	0.828814
line	group	NLrn	4	24	0	4.92674	0.671682
line	group	NLrn	4	25	0	4.20456	0.754523
line	group	NLrn	4	26	0	4.14849	0.568041
line	group	NLrn	4	27	0	4.30874	0.771119
line	group	NLrn	4	28	0	2.72292	0.564637
line	group	NLrn	4	29	0	3.69213	0.383604
line	group	NLrn	4	30	0	3.09595	0.413779

## Sheet: 2e
plot	data	cond	blk	mean	SE
line	group initial	Lrn	1	2.79677	0.467366
line	group initial	Lrn	2	4.23105	0.751008
line	group initial	Lrn	3	4.02873	0.731519
line	group initial	Lrn	4	4.96695	0.538183
line	group initial	NLrn	1	2.70066	0.465457
line	group initial	NLrn	2	3.01019	0.65742
line	group initial	NLrn	3	3.43614	0.57527
line	group initial	NLrn	4	2.57209	0.454584
line	group clamp	Lrn	1	5.93351	0.541677
line	group clamp	Lrn	2	6.34	0.573259
line	group clamp	Lrn	3	5.96572	0.645173
line	group clamp	Lrn	4	6.13113	0.616029
line	group clamp	NLrn	1	6.0506	0.534344
line	group clamp	NLrn	2	5.80867	0.413327
line	group clamp	NLrn	3	5.23446	0.380329
line	group clamp	NLrn	4	4.38799	0.289763
bar	group initial	Lrn	NA	0.630822	0.202261
bar	group initial	NLrn	NA	0.00402254	0.226444
bar	group clamp	Lrn	NA	0.0218571	0.15126
bar	group clamp	NLrn	NA	-0.556204	0.124887

## Sheet: 2f
plot	data	cond	blk	hdi_low	mean	hdi_high		plot	data	cond	hdi_low	hdi_low_qt	mean	hdi_high_qt	hdi_high
line	group beta	Lrn	1	0.40826	0.490728	0.572241		box	group beta	Lrn	0.00983778	0.0415502	0.0556534	0.0724195	0.098644
line	group beta	Lrn	2	0.449853	0.566923	0.695765		box	group beta	Nlrn	-0.0394369	-0.0183971	-0.00555872	0.00546149	0.0292766
line	group beta	Lrn	3	0.392213	0.525706	0.658966		box	group alpha	Lrn	-0.00493879	-0.00173137	-6.60958e-05	0.00160041	0.00478816
line	group beta	Lrn	4	0.551137	0.704058	0.870439		box	group alpha	Nlrn	-0.0177182	-0.0139837	-0.0120471	-0.0100502	-0.00624185
line	group beta	NLrn	1	0.339425	0.42613	0.505335
line	group beta	NLrn	2	0.400411	0.505416	0.624311
line	group beta	NLrn	3	0.395505	0.504954	0.623353
line	group beta	NLrn	4	0.296027	0.38987	0.483556
line	group alpha	Lrn	1	0.977278	0.987274	0.997616
line	group alpha	Lrn	2	0.979813	0.990131	1
line	group alpha	Lrn	3	0.976148	0.987366	0.999356
line	group alpha	Lrn	4	0.974842	0.986909	0.999996
line	group alpha	NLrn	1	0.97942	0.988775	0.998563
line	group alpha	NLrn	2	0.964964	0.979755	0.994267
line	group alpha	NLrn	3	0.952494	0.969097	0.985919
line	group alpha	NLrn	4	0.931791	0.950096	0.967888

## Sheet: 3a
plot	data	cond	blk	cycle_tri	mean	SE
line	group	Lrn	1	10	0.931816	0.33467
line	group	NLrn	1	10	0.661991	0.208469
line	group	Lrn	1	11	0.0957535	0.340663
line	group	NLrn	1	11	0.0728442	0.278792
line	group	Lrn	1	12	1.5122	0.373526
line	group	NLrn	1	12	1.95913	0.213391
line	group	Lrn	1	13	0.977697	0.312399
line	group	NLrn	1	13	1.45056	0.241192
line	group	Lrn	1	14	2.687	0.312068
line	group	NLrn	1	14	2.8057	0.233489
line	group	Lrn	1	15	1.3936	0.335095
line	group	NLrn	1	15	1.96328	0.277712
line	group	Lrn	1	16	1.46224	0.310366
line	group	NLrn	1	16	1.90016	0.245639
line	group	Lrn	1	17	1.35094	0.289396
line	group	NLrn	1	17	2.07671	0.242561
line	group	Lrn	1	18	2.22166	0.322872
line	group	NLrn	1	18	3.11773	0.246877
line	group	Lrn	1	19	2.19818	0.368855
line	group	NLrn	1	19	2.29097	0.41648
line	group	Lrn	1	20	2.9938	0.338118
line	group	NLrn	1	20	3.05735	0.296331
line	group	Lrn	4	10	0.967073	0.276408
line	group	NLrn	4	10	0.626952	0.281945
line	group	Lrn	4	11	0.519366	0.315118
line	group	NLrn	4	11	0.0846964	0.223787
line	group	Lrn	4	12	2.07086	0.472028
line	group	NLrn	4	12	1.63069	0.360362
line	group	Lrn	4	13	1.30691	0.390339
line	group	NLrn	4	13	1.03829	0.350008
line	group	Lrn	4	14	3.06769	0.43092
line	group	NLrn	4	14	2.00711	0.337562
line	group	Lrn	4	15	2.00677	0.341165
line	group	NLrn	4	15	1.57185	0.257541
line	group	Lrn	4	16	2.20635	0.404476
line	group	NLrn	4	16	1.16386	0.405907
line	group	Lrn	4	17	2.04199	0.378808
line	group	NLrn	4	17	1.92191	0.215589
line	group	Lrn	4	18	2.73191	0.44869
line	group	NLrn	4	18	2.00519	0.41944
line	group	Lrn	4	19	2.01198	0.445209
line	group	NLrn	4	19	1.92126	0.334926
line	group	Lrn	4	20	3.27587	0.415149
line	group	NLrn	4	20	2.43742	0.342742

## Sheet: 3b
plot	data	cond	blk	mean	SE
line	group initial	Lrn	1	1.5122	0.373526
line	group initial	Lrn	2	2.06945	0.326416
line	group initial	Lrn	3	2.12542	0.388623
line	group initial	Lrn	4	2.07086	0.472028
line	group initial	NLrn	1	1.95913	0.213391
line	group initial	NLrn	2	1.85062	0.287386
line	group initial	NLrn	3	2.41533	0.274564
line	group initial	NLrn	4	1.63069	0.360362
line	group accummulated	Lrn	1	2.9938	0.338118
line	group accummulated	Lrn	2	3.40857	0.412176
line	group accummulated	Lrn	3	3.33725	0.427983
line	group accummulated	Lrn	4	3.27587	0.415149
line	group accummulated	NLrn	1	3.05735	0.296331
line	group accummulated	NLrn	2	2.81755	0.383149
line	group accummulated	NLrn	3	2.8628	0.447859
line	group accummulated	NLrn	4	2.43742	0.342742
bar	group initial	Lrn	NA	0.173195	0.118788
bar	group initial	NLrn	NA	-0.0420603	0.106051
bar	group accummulated	Lrn	NA	0.0774888	0.104193
bar	group accummulated	NLrn	NA	-0.181455	0.113282

## Sheet: 3c
plot	data	cond	blk	mean	SE
line	group	Lrn	1	6.525	0.216564
line	group	Lrn	2	6.65333	0.254669
line	group	Lrn	3	6.56167	0.272129
line	group	Lrn	4	6.65	0.280908
line	group	NLrn	1	7.44833	0.135691
line	group	NLrn	2	7.80833	0.196696
line	group	NLrn	3	7.80167	0.225229
line	group	NLrn	4	8.03	0.235055
bar	group	Lrn	NA	0.0283333	0.0360117
bar	group	NLrn	NA	0.173833	0.0316589

## Sheet: 3d
plot	data	cond	blk	prb_tri	rot	mean	SE
line	group	Lrn	1	5	0	0.835739	0.363242
line	group	Lrn	1	6	7	0.0896885	0.371514
line	group	Lrn	1	7	7	2.20324	0.830561
line	group	Lrn	1	8	7	4.44794	0.463934
line	group	Lrn	1	9	7	3.80901	0.465798
line	group	Lrn	1	10	7	5.36581	0.453903
line	group	Lrn	1	11	7	4.97487	0.432498
line	group	Lrn	1	12	7	5.91999	0.487221
line	group	Lrn	1	13	7	5.50291	0.398954
line	group	Lrn	1	14	7	4.15815	0.542776
line	group	Lrn	1	15	7	6.8321	0.536044
line	group	Lrn	1	16	0	5.61969	0.520024
line	group	Lrn	1	17	0	6.5803	0.469644
line	group	Lrn	1	18	0	5.77084	0.537947
line	group	Lrn	1	19	0	5.07038	0.635664
line	group	Lrn	1	20	0	5.83694	0.729505
line	group	Lrn	1	21	0	6.38791	0.956257
line	group	Lrn	1	22	0	5.38354	0.730939
line	group	Lrn	1	23	0	5.53369	0.781585
line	group	Lrn	1	24	0	5.40625	0.681031
line	group	Lrn	1	25	0	5.57716	0.641865
line	group	Lrn	1	26	0	6.01693	0.648672
line	group	Lrn	1	27	0	5.21034	0.704137
line	group	Lrn	1	28	0	4.35763	0.752429
line	group	Lrn	1	29	0	4.34953	0.713115
line	group	Lrn	1	30	0	5.87262	0.67933
line	group	Lrn	4	5	0	0.720205	0.678731
line	group	Lrn	4	6	7	1.37255	0.550864
line	group	Lrn	4	7	7	2.85379	0.560075
line	group	Lrn	4	8	7	3.9767	0.792048
line	group	Lrn	4	9	7	4.93571	0.672818
line	group	Lrn	4	10	7	5.57387	0.550114
line	group	Lrn	4	11	7	5.77124	0.503928
line	group	Lrn	4	12	7	5.12455	0.531194
line	group	Lrn	4	13	7	5.51332	0.589436
line	group	Lrn	4	14	7	4.43692	0.571655
line	group	Lrn	4	15	7	7.0818	0.57519
line	group	Lrn	4	16	0	7.25148	0.545255
line	group	Lrn	4	17	0	6.28224	0.589172
line	group	Lrn	4	18	0	7.39096	0.488202
line	group	Lrn	4	19	0	6.19415	0.695912
line	group	Lrn	4	20	0	6.44478	0.842468
line	group	Lrn	4	21	0	7.24271	0.930663
line	group	Lrn	4	22	0	5.53174	0.828371
line	group	Lrn	4	23	0	6.29775	0.995036
line	group	Lrn	4	24	0	6.67735	1.07091
line	group	Lrn	4	25	0	6.16314	0.815259
line	group	Lrn	4	26	0	6.74758	0.691732
line	group	Lrn	4	27	0	5.54139	0.746944
line	group	Lrn	4	28	0	5.18373	0.748361
line	group	Lrn	4	29	0	5.46188	0.803072
line	group	Lrn	4	30	0	6.4504	1.07469
line	group	NLrn	1	5	0	0.375268	0.335169
line	group	NLrn	1	6	7	0.484496	0.35416
line	group	NLrn	1	7	7	2.15766	0.358365
line	group	NLrn	1	8	7	3.92494	0.355887
line	group	NLrn	1	9	7	4.07628	0.327444
line	group	NLrn	1	10	7	5.74157	0.258517
line	group	NLrn	1	11	7	5.12329	0.388073
line	group	NLrn	1	12	7	5.33374	0.284851
line	group	NLrn	1	13	7	5.83626	0.324921
line	group	NLrn	1	14	7	4.66311	0.565736
line	group	NLrn	1	15	7	6.9024	0.245981
line	group	NLrn	1	16	0	6.1185	0.42083
line	group	NLrn	1	17	0	6.75576	0.452984
line	group	NLrn	1	18	0	6.41352	0.510994
line	group	NLrn	1	19	0	5.42047	0.412279
line	group	NLrn	1	20	0	6.32537	0.537492
line	group	NLrn	1	21	0	5.78693	0.461687
line	group	NLrn	1	22	0	5.22089	0.41291
line	group	NLrn	1	23	0	6.21929	0.591425
line	group	NLrn	1	24	0	6.17465	0.479478
line	group	NLrn	1	25	0	6.21667	0.436177
line	group	NLrn	1	26	0	6.18211	0.549546
line	group	NLrn	1	27	0	6.05	0.562563
line	group	NLrn	1	28	0	4.40637	0.553537
line	group	NLrn	1	29	0	5.193	0.514102
line	group	NLrn	1	30	0	6.18306	0.61455
line	group	NLrn	4	5	0	-0.479039	0.414213
line	group	NLrn	4	6	7	0.744816	0.583235
line	group	NLrn	4	7	7	2.81713	0.591889
line	group	NLrn	4	8	7	4.13822	0.553
line	group	NLrn	4	9	7	5.34554	0.600298
line	group	NLrn	4	10	7	5.65066	0.413942
line	group	NLrn	4	11	7	6.00502	0.50013
line	group	NLrn	4	12	7	5.46972	0.607258
line	group	NLrn	4	13	7	5.19407	0.465942
line	group	NLrn	4	14	7	4.71576	0.428201
line	group	NLrn	4	15	7	6.34626	0.564534
line	group	NLrn	4	16	0	6.57975	0.49286
line	group	NLrn	4	17	0	5.63403	0.396942
line	group	NLrn	4	18	0	6.32589	0.467683
line	group	NLrn	4	19	0	5.45407	0.723792
line	group	NLrn	4	20	0	5.66462	0.625087
line	group	NLrn	4	21	0	6.21663	0.584542
line	group	NLrn	4	22	0	4.88704	0.586027
line	group	NLrn	4	23	0	5.14732	0.903901
line	group	NLrn	4	24	0	5.59296	0.744438
line	group	NLrn	4	25	0	5.12969	0.557098
line	group	NLrn	4	26	0	5.59882	0.697676
line	group	NLrn	4	27	0	5.25589	0.612807
line	group	NLrn	4	28	0	3.32862	0.593188
line	group	NLrn	4	29	0	3.28761	0.621457
line	group	NLrn	4	30	0	4.0221	0.727552

[truncated: 19 more sheets: 3e, 3f, 3g, 4b, 4d, 4f, s2, s3a, s3b, s4a, s4b, s4c, s4d, s5-6_herzfeld, s5-6_galea, s5-6_leow, s7a, s7b, s7c]
